# Supplementary material for: Comparative Study of the Osteogenic Differentiation Potential of Adipose Tissue-Derived Stromal Cells and Dedifferentiated Adipose Cells of the Same Tissue Origin under Pro and Antioxidant Conditions
Source: Biomedicines. 2022 Nov 29;10(12):3071. doi: 10.3390/biomedicines10123071 (PMC9776284; doi:10.3390/biomedicines10123071)
Supplement: Supplementary file 1 [file biomedicines-10-03071-s001.zip]

Archive with 1 entries (1 files):
- biomedicines-1957856-supplementary.pdf
